# Supplementary material for: The Role of Structural Defects in the Growth of Two-Dimensional Diamond from Graphene
Source: Nanomaterials (Basel). 2022 Nov 12;12(22):3983. doi: 10.3390/nano12223983 (PMC9698712; doi:10.3390/nano12223983)
Supplement: Supplementary file 1 [file nanomaterials-12-03983-s001.zip]

Archive with 1 entries (1 files):
- nanomaterials-2035999-supplementary.pdf
